# Supplementary material for: Posterior scleral reinforcement for the treatment of myopic traction maculopathy
Source: BMC Ophthalmol. 2022 Jun 21;22:273. doi: 10.1186/s12886-022-02497-6 (PMC9215056; doi:10.1186/s12886-022-02497-6)
Supplement: Supplementary file 1 — Additional file 1. [file 12886_2022_2497_MOESM1_ESM.xls]

## Sheet: Sheet1
编号	术前BCVA	术后BCVA	AL术前	AL术后1m	AL3m	AL6m	AL-last	SE-pre	SE-post	a-pre	b-pre	a-post	b-post	IOP-pre	IOP-post
1	0.1	0.1	31.98	30.02	30.72	30.93	31.03	7.5	6	32.79	75.28	42.81	146.7	15.3	14.3
2	0.4	0.4	33.51	30.88	31.44	31.67	31.55	13	5.5	20.61	61.68	48.43	124.9	10.4	9.8
3	0.1	0.1	28.26	26.26	26.79	26.97	27.05	14.5	11.5	34.68	60.2	36.8	99.34	10.7	10.1
4	0.4	0	27.25	25.8	26.09	26.38	26.47	11.5	10	29.13	64.06	45.61	111.6	13.9	11.8
5	0.2	0.1	31.4	30.92	31.03	31.17	31.31	4.5	4	39.85	60.29	65.2	123.1	12	14
6	1.3	1	30.83	29.23	29.85	30.07	30.06	16	2	24.14	66.61	36.42	96.65	12.7	11.5
7	0.5	0.5	28.49	26.16	26.33	26.57	26.61	14	12	34.09	94.53	43.57	105.1	14.6	10.3
8	0.2	0.3	32.79	32.49	31.72	31.97	31.96	7.75	6.5	24.12	114.9	38.07	57.23	11.1	13.4
9	0.9	0.4	30.68	28.37	28.47	28.75	28.88	2.25	0.75	32.82	49.08	39.24	101.7	11.3	12.1
10	0.4	0	29.29	27.06	27.22	27.51	27.73	2.5	0.25	49.7	56.15	42.91	99.42	12.8	13.8
11	1.6	0.7	30.93	27.6	28.06	27.47	27.44	24.5	2.5	22.57	38.77	26.92	45.52	12.5	13.5
12	1.3	1	32.17	29.46	29.36	29.44	29.66	4	1	30.75	47.34	49.04	51.42	12.3	11.7
13	1	0.3	30.89	28.09	28.28	28.35	28.48	3.5	0.25	90.96	128.9	110.5	157.1	15.1	14.6
14	1.6	1.6	27.17	25.25	25.38	25.41	25.4	13.75	6.25	58.07	107.9	51.41	106.9	12.8	13.2
15	0.5	0.3	29.18	26.99	27.24	27.34	27.35	17	12	28.6	109.1	45.56	124	12	13.5
16	1.6	1.6	30.79	25.14	27.48	27.53	27.54	24	22.5	21.17	34.55	29.99	66.55	14.5	16.5
17	0.7	0.5	28.79	26.14	26.7	26.75	26.89	22.5	17	25.66	69.78	35.24	138.2	15.9	15.8
18	0.3	0.2	28.72	26.91	27.05	27.26	27.14	12	3.5	33.5	93.04	21.45	41.15	12.5	14
19	0.5	0.3	26.49	24.13	24.25	25.51	25.45	13.75	5.25	28.44	47.63	43.24	140	10.8	13.7
20	0.5	0.4	29.59	26.16	26.59	26.63	26.62	21.5	12	44.97	99.31	57.35	121.35	10.1	13.2
21	1.3	1.3	31.02	27.89	28.12	28.34	28.35	22.25	14	33.46	80.78	9.12	102.44	10.3	11.9
22	1.6	1.6	32.03	29.46	29.8	30.3	30.31	24.75	20	27.63	61.51	26.34	97.68	15.7	14.6
23	1	0.8	31.79	28.61	28.88	29	29.01	26.5	17	19.38	40.01	47.26	89.56	18.6	15.5
24	0.7	0.8	30.13	28.94	29.25	29.39	29.41	11.75	17	32.24	105	47.69	98.77	17.9	18.7
25	0.7	0.4	29.85	27.59	27.9	28.13	28.13	3.75	1.5	35.96	104.4	46.37	103.24	18.5	16.7
26	0.8	0.2	32.18	29.71	30.55	30.56	30.63	26.5	3.25	39.32	130.8	26.79	85.85	14.6	15.5
27	0.8	0.7	31.33	29.99	29.63	29.51	29.48	26.5	2.5	34.12	117.3	22.65	66.94	13	14.2
28	0.2	0.2	31.62	30.77	31.3	31.42	31.57	21	20	38.98	60.53	45.67	89.79	15.2	16.9
29	1.6	1.5	30.3	28.53	28.59	28.66	28.46	21	18.5	15.51	47.82	21.47	44.6	11.3	13.2
30	0.4	0.3	27.52	26.57	26.67	26.85	26.92	14.5	11	13.38	52.64	34.24	55.82	16.5	15.6
31	1	0.7	27.87	26.33	26.57	26.91	26.92	23	21	39.42	112.1	28.22	61.85	11.3	11.3
32	1.3	1.3	27.02	25.57	25.95	26.03	25.61	24.5	11	31.42	94.67	24.77	55.22	11.8	14.2
